# Supplementary material for: Advances and Challenges for QTL Analysis and GWAS in the Plant-Breeding of High-Yielding: A Focus on Rapeseed
Source: Biomolecules. 2021 Oct 15;11(10):1516. doi: 10.3390/biom11101516 (PMC8533950; doi:10.3390/biom11101516)
Supplement: Supplementary file 1 [file biomolecules-11-01516-s001.zip]

Archive with 1 entries (1 files):
- biomolecules-1370748-supplementary.pdf
